# Supplementary material for: VLA-MP: A Vision-Language-Action Framework for Multimodal Perception and Physics-Constrained Action Generation in Autonomous Driving
Source: Sensors (Basel). 2025 Oct 5;25(19):6163. doi: 10.3390/s25196163 (PMC12526522; doi:10.3390/s25196163)
Supplement: Supplementary file 1 [file sensors-25-06163-s001.zip]

Archive with 4 entries (3 files):
- Supplementary File/
- Supplementary File/Video S1.mp4
- Supplementary File/Video S2.mp4
- Supplementary File/Video S3.mp4
